# Supplementary material for: Comparative Study on Preparation Methods for Transparent Conductive Films Based on Silver Nanowires
Source: Molecules. 2022 Dec 14;27(24):8907. doi: 10.3390/molecules27248907 (PMC9781453; doi:10.3390/molecules27248907)
Supplement: Supplementary file 1 [file molecules-27-08907-s001.zip]

Archive with 1 entries (1 files):
- molecules-2066043-supplementary.pdf
